# Supplementary material for: Sexual and reproductive health policies for migrant, immigrant and refugee populations in select high-income countries: a policy analysis protocol
Source: BMJ Open. 2025 Dec 10;15(12):e107994. doi: 10.1136/bmjopen-2025-107994 (PMC12699594; doi:10.1136/bmjopen-2025-107994)
Supplement: online supplemental file 2 [file bmjopen-15-12-s002.xlsx]

## Sheet: Extraction
Core Identification									Population Coverage				WPR Framework Analysis						Access and Implementation							Quality and Implementation
Author/issuing body	Title	Year published	Date published	Document type	Country published	Country aimed	Level of governance (national, regional, local etc.)	What SRH domains are covered?	Migrant Populations Mentioned	Specific Groups Referenced	Gender Specification	Age Group Focus	Problem Representation - How is the problem (migrant/refugee SRH) represented in the policy?	Underlying Assumptions - What assumptions underlie this problem representation? (e.g., cultural deficit models, integration expectations)	How Problem Emerged - Historical/contextual factors that shaped this representation	Silences and Gaps - What is left unproblematic? Which populations, domains, or barriers are not addressed?	Effects Produced - Discursive, subjectification, and lived effects of this problem representation	Production and Disruption - How has this representation been produced, disseminated, defended, or could be challenged?	Eligibility Criteria - Who is entitled to services? (e.g., based on visa status, residency)	Barriers Addressed - Language, cultural, financial, legal, geographic	Cultural Responsiveness - Evidence of culturally sensitive approaches (Yes/No + examples)	Rights-Based Approach - Explicit reference to human rights frameworks (Yes/No + description)	Equity Principles - How equity is addressed (explicit/implicit/absent)	Integration Mechanisms - How services are integrated into mainstream health systems	Emergency/Humanitarian Context - Coverage in crisis settings	Evidence Base - Are recommendations evidence-based? References provided?	Implementation Guidance - Presence of implementation strategies or frameworks	Monitoring and Evaluation - Mechanisms for tracking outcomes	Funding Allocation - Mentions of resource allocation	Multi-sectoral Collaboration - Involvement of multiple sectors/agencies

## Sheet: Validation 
Document type	SRH Domain		Specific Groups	Gender	Age
Policy	Prevention and control of HIV and other STIs	Yes	Migrants	Men	Adolescents
Technical Report	Contraception Counselling and Provision and Family Planning	No	Refugees	Women	Reproductive age
Implementation Framework	Antenatal, intrapartum, postnatal, maternal and perinatal Health	Implicit	Asylum Seekers	Gender Diverse	All ages
National Strategy	Safe Abortion and Post-Abortion Care		Undocumented Migrants	All	Not specified
Roundtable	Gender-Based Violence (GBV) prevention, support and care		CALD populations	Not specified
Recommendations	Adolescent SRH		Other
Other	Reproductive Cancers
	Comprehensive education and information on sexual health and wellbeing
	Sexual function and psychosexual counselling
	Fertility care
